# Supplementary material for: Costs of mental health care resource use in people with obesity: A systematic review
Source: PLoS One. 2025 Oct 8;20(10):e0333123. doi: 10.1371/journal.pone.0333123 (PMC12507204; doi:10.1371/journal.pone.0333123)
Supplement: S3 Table — (XLSX) [file pone.0333123.s004.xlsx]

## Sheet: Sheet1
S4 Table. Quality appraisal results
Author, Publication, Year, Country *	Title *	Is a well-defined research question or objective stated? *	Is the study population described? *	Is (are) the chosen study perspective(s) stated? *	If so, is (are) the chosen study perspective(s) justified? *	Is the epidemiological approach reported (e.g., prevalence, incidence)? *	Is the costing approach reported (e.g., top-down, bottom-up)? *	Is the data collection process reported (e.g., prospective, retrospective)? *	Are all components of resource use identified that are relevant to the condition/disease, population, intervention, study objectives, and study perspective? *	If not, is a justification provided for excluding relevant components of resource use? *	Are all included components of resource use measured? *	If not, is a justification provided for not measuring certain components of resource use? *	Are all included components of resource use valued in monetary terms? *	If not, is a justification provided for not valuing certain components of resource use? *	Is the chosen time horizon specified? *	If so, is the chosen time horizon justified? *	Are future costs discounted? *	If so, is a justification provided for the discount rate? *	Are all variables whose values are uncertain subjected to sensitivity analysis? *	If so, is a justification provided for which variables are subjected to sensitivity analysis? *	Are analyses done on relevant subgroups? *	Are the study results presented transparently by cost category/sector? *	Do the authors discuss the generalizability of study results (e.g., comparing the results to other patient/client groups or/in other settings)? *	Do the authors discuss important limitations? *	Do the authors discuss ethical issues? *	Do the authors discuss distributional issues? *	Do the authors report any potential conflicts of interest? *
M. Aboulghate et al., 2021, Egypt	The Burden of Obesity in Egypt	Yes	Yes	Partially	No	No	Partially	Partially	Yes	NA	Yes	NA	Partially	NA	Yes	No	NA	NA	NA	No	Partially	Yes	Partially	Yes	No	No	Yes
E. Andersson et al., 2022, Sweden	Current and future costs of obesity in Sweden	Yes	Yes	Yes	No	Partially	Partially	Partially	Yes	NA	Yes	NA	Yes	NA	Yes	Yes	No	No	No	No	Yes	Yes	Yes	Yes	No	Yes	Yes
J. Ard et al., 2023, United States	Disease Burden and Health Status among People with Severe Obesity Who Do Not Receive Bariatric Surgery: A Retrospective Study	Yes	Yes	No	No	Partially	No	Yes	Yes	NA	Yes	NA	Partially	NA	Yes	Yes	Yes	No	No	No	Yes	Yes	Yes	Yes	No	Yes	Yes
V. Atella et al., 2023, Italy	Outpatient healthcare costs associated with overweight and obesity in Italy	Yes	Yes	Partially	No	Partially	Partially	Partially	Yes	NA	Yes	NA	Partially	NA	Yes	No	No	No	No	No	Yes	Yes	Yes	Yes	No	Yes	Yes - None
V. Atella et al., 2024, Italy	Lifetime costs of overweight and obesity in Italy	No	Yes	Yes	Yes	Partially	Partially	Yes	Yes	NA	Yes	NA	Partially	NA	Yes	No	No	No	No	No	Yes	Yes	Partially	Yes	Yes	Yes	Yes - None
N. Black et al., 2018, Australia	The Health Care Costs of Childhood Obesity in Australia: An Instrumental Variables Approach	Yes	Yes	Yes	Yes	Partially	Yes	Yes	Yes	NA	Yes	NA	Yes	NA	Yes	No	No	Yes	Yes	Yes	Yes	Yes	Yes	Yes	Yes	Yes	No
M. Borges et al., 2024, Portugal	Burden of disease and cost of illness of overweight and obesity in Portugal	Yes	Yes	Yes	Yes	Yes	Yes	Yes	Yes	NA	Yes	NA	Partially	NA	Yes	Yes	NA	No	No	No	Partially	Yes	Yes	Yes	Yes	Yes	Yes
S. Butalia et al., 2023, Canada	Health care cost of severe obesity and obesity-related comorbidities: A retrospective cohort study from Alberta, Canada	Yes	Yes	Partially	No	Partially	Partially	Yes	Yes	NA	Yes	NA	Partially	NA	Yes	No	NA	No	No	No	Partially	Yes	Yes	Yes	Partially	Partially	Yes
A. Colao et al., 2017, Italy	Healthcare usage and economic impact of non-treated obesity in Italy: findings from a retrospective administrative and clinical database analysis	Yes	Yes	Yes	No	Partially	Partially	Yes	Yes	NA	Yes	NA	Partially	NA	Yes	No	No	NA	No	No	Yes	Yes	Yes	Partially	No	Partially	Yes - None
K. Destri et al., 2024, Portugal	Hospitalization costs in Portugal among people with obesity: results from a nationwide population-based cohort 2011 to 2021	Yes	Yes	Partially	No	Yes	Partially	Yes	Yes	NA	Partially	Yes	Yes	NA	Yes	No	No	NA	Partially	No	Yes	Yes	Yes	Yes	No	Partially	Yes - None
T. Effertz et al., 2016, Germany	The Costs and Consequences of Obesity in Germany: A New Approach from a Prevalence and Life-Cycle Perspective	Yes	Yes	Yes	Yes	Yes	Yes	Partially	Yes	NA	Yes	NA	Yes	NA	Partially	Yes	Yes	Partially	No	No	Yes	Yes	Yes	Yes	No	Partially	Yes - None
Y. Gil-Rojas et al., 2019, Colombia	Burden of Disease Attributable to Obesity and Overweight in Colombia	Yes	Yes	Yes	Yes	Yes	Partially	Partially	Yes	NA	Yes	NA	Yes	NA	Yes	No	No	NA	No	No	Yes	Yes	Yes	Partially	No	Partially	Yes - None
V. Gorasso et al., 2022, Belgium	Health care costs and lost productivity costs related to excess weight in Belgium	Yes	Yes	Partially	No	Yes	Partially	Partially	Yes	NA	Yes	NA	Partially	NA	Yes	No	No	NA	No	No	Yes	Yes	Yes	Yes	NA	Yes	Yes - None
J. Hecker et al., 2022, The Netherlands	Burden of disease study of overweight and obesity; the societal impact in terms of cost-of-illness and health-related quality of life	Yes	Yes	Yes	Yes	Yes	Yes	Yes	Yes	NA	Yes	NA	Yes	NA	Yes	Yes	No	NA	No	No	Yes	Yes	Yes	Yes	No	Partially	Yes-None
P. Kamble et al., 2018, United States	Association of obesity with healthcare resource utilization and costs in a commercial population	Yes	Yes	Partially	No	Yes	Partially	Yes	Yes	NA	Yes	NA	Yes	NA	Yes	No	No	NA	No	No	Yes	Yes	Yes	Yes	NA	Yes	Yes
S. Kent et al., 2017, Engeland	Hospital costs in relation to body-mass index in 1·1 million women in England: a prospective cohort study	Yes	Yes	Partially	No	Yes	Partially	Yes	Yes	NA	Yes	NA	Yes	NA	Yes	No	No	NA	Yes	Yes	Yes	Yes	Yes	Yes	No	Yes	Yes
J. Kjellberg et al., 2017, Denmark	The socioeconomic burden of obesity	Yes	Yes	Partially	Yes	Partially	Partially	Yes	Yes	NA	Yes	NA	Partially	NA	Yes	Yes	No	NA	No	No	Yes	Yes	Yes	Partially	NA	Yes	Yes
L. Kompaniyets et al., 2020, United States	Hospital Length of Stay, Charges, and Costs Associated With a Diagnosis of Obesity in US Children and Youth, 2006-2016	Yes	Yes	Partially	Yes	Partially	Partially	Partially	Yes	NA	Yes	NA	Yes	NA	Yes	Partially	No	NA	No	No	Yes	Yes	Partially	Yes	NA	Yes	Yes - None
K.E. Kyler et al., 2023, United States	Medicaid Expenditures among Children with Documented Obesity	Yes	Yes	No	No	No	No	No	Yes	NA	Partially	No	Partially	NA	Yes	Partially	No	NA	No	No	Yes	Partially	Yes	Yes	NA	Yes	No
S.T. Lartey et al., 2020, Ghana	Health service utilization and direct healthcare costs associated with obesity in older adult population in Ghana	Yes	Yes	Partially	Yes	Yes	No	Partially	Yes	NA	Yes	NA	Yes	NA	Yes	Yes	No	NA	Yes	Yes	Yes	Yes	Yes	Yes	No	Yes	Yes -None
S. Musich et al., 2016, United States	The Impact of Obesity on Health Care Utilization and Expenditures in a Medicare Supplement Population	Yes	Yes	Partially	Yes	Yes	No	No	Yes	NA	Yes	NA	Yes	NA	Yes	Yes	No	NA	No	No	Yes	Yes	Yes	Yes	NA	Yes	Yes -None
J. Pearson-Stuttard et al., 2024, United Kingdom	Variations in healthcare costs by body mass index and obesity-related complications in a UK population: A retrospective open cohort study	Yes	Yes	Partially	Yes	Yes	Partially	Yes	Yes	NA	Yes	NA	Yes	NA	Partially	No	No	NA	No	No	Yes	Yes	Yes	Yes	NA	Yes	Yes
X, Qin et al., 2016, China	The Medical Cost Attributable to Obesity and Overweight in China: Estimation Based on Longitudinal Surveys	Yes	Yes	Partially	Yes	Yes	Partially	Partially	Yes	NA	Yes	NA	Yes	NA	Yes	Yes	No	NA	Yes	Yes	Yes	Yes	Yes	Partially	NA	Yes	No
S. Reitzinger et al., 2024, Austria	Low-, moderate-, and high-risk obesity in association with cost drivers, costs over the lifecycle, and life expectancy	Yes	Yes	Yes	Yes	Yes	Partially	Partially	Yes	NA	Yes	NA	Yes	NA	Yes	Yes	Yes	Yes	Partially	Yes	Partially	Yes	Yes	Yes	NA	Yes	Yes - None
C. Rudisill et al., 2016, England	Are healthcare costs from obesity associated with body mass index, comorbidity or depression? Cohort study using electronic health records	Yes	Yes	Partially	Yes	Yes	Partially	Yes	Yes	NA	Yes	NA	Yes	NA	Yes	Partially	No	NA	No	No	Yes	Yes	Yes	Yes	NA	Partially	Yes - None
H.J. Song et al., 2018, South Korea	The impact of obesity and overweight on medical expenditures and disease incidence in Korea from 2002 to 2013	Yes	Yes	Partially	No	Yes	Partially	Partially	Yes	NA	Yes	NA	Partially	NA	Yes	No	No	NA	No	No	Yes	Yes	Yes	Yes	NA	Yes	Yes - None
M. Spanggaard et al., 2022, Denmark	The substantial costs to society associated with obesity-a Danish register-based study based on 2002-2018 data	Yes	Yes	Yes	Yes	Yes	Yes	Yes	Yes	NA	Yes	NA	Yes	NA	Yes	No	No	NA	Yes	Partially	Yes	Yes	Yes	Yes	NA	Yes	Yes
D. Steinl et al., 2024, Switzerland	Cost of overweight, obesity, and related complications in Switzerland 2021	Yes	Yes	Yes	Yes	Yes	Partially	Partially	Yes	NA	Yes	NA	Yes	NA	Yes	Yes	No	NA	No	No	Yes	Yes	Yes	Yes	NA	Partially	Yes
B.T. Suehs et al., 2017, United States	Association of obesity with healthcare utilization and costs in a Medicare population	Yes	Yes	Yes	Yes	Yes	Yes	Yes	Yes	NA	Yes	NA	Yes	NA	Yes	Yes	No	NA	No	No	Yes	Yes	Yes	Yes	NA	Yes	Yes
A. Vesikansa et al. 2023, Finland	Obesity and Metabolic State Are Associated with Increased Healthcare Resource and Medication Use and Costs: A Finnish Population-Based Study	Yes	Yes	Yes	Yes	Yes	Partially	Yes	Yes	NA	Yes	NA	Yes	NA	Yes	Yes	No	NA	No	No	Yes	Yes	Yes	Yes	Yes	Yes	No
A.H. Wijga et al., 2018, The Netherlands	Healthcare utilisation and expenditure of overweight and non-overweight children	Yes	Yes	Yes	Yes	Yes	Partially	Partially	Yes	NA	Yes	NA	Yes	NA	Yes	Yes	No	NA	No	No	Yes	Yes	No	Yes	Yes	No	Yes - None
K. Williamson et al., 2023, Scotland	Overlooked and under-evidenced: Community health and long-term care service needs, utilization, and costs incurred by people with severe obesity	Yes	Yes	Partially	Yes	Yes	Partially	Partially	Yes	NA	Yes	NA	Yes	NA	Yes	Partially	No	NA	Yes	Yes	Yes	Yes	Yes	Yes	Yes	Yes	Yes - None
N. Yates et al., 2016, Germany	The Economic Burden of Obesity in Germany: Results from the Population-Based KORA Studies	Yes	Yes	Yes	Yes	Yes	Yes	Partially	Yes	NA	Yes	NA	Yes	NA	Yes	Yes	No	NA	Yes	Yes	Yes	Yes	Yes	Yes	Yes	Yes	Yes - None
* = This data were summarised verbatim based on what the authors mentioned in their article N.A. = Not applicable
